# Supplementary material for: Long-Term PM2.5 Exposure and Clinical Skin Aging: A Systematic Review and Meta-Analysis of Pigmentary and Wrinkle Outcomes
Source: Life (Basel). 2025 Dec 30;16(1):61. doi: 10.3390/life16010061 (PMC12843363; doi:10.3390/life16010061)
Supplement: Supplementary file 1 [file life-16-00061-s001.zip]

Archive with 30 entries (22 files):
- life-4031905 supplementary file S1/
- life-4031905 supplementary file S1/00_run_all.m
- life-4031905 supplementary file S1/01_config.m
- life-4031905 supplementary file S1/CITATION_S4.txt
- life-4031905 supplementary file S1/data/
- life-4031905 supplementary file S1/data/exposure_contrasts.csv
- life-4031905 supplementary file S1/data/extracted_effects_table3.csv
- life-4031905 supplementary file S1/data/metadata_sources.csv
- life-4031905 supplementary file S1/docs/
- life-4031905 supplementary file S1/docs/mapping_to_manuscript_sections.txt
- life-4031905 supplementary file S1/LICENSE.txt
- life-4031905 supplementary file S1/README_S4_MATLAB.txt
- life-4031905 supplementary file S1/src/
- life-4031905 supplementary file S1/src/clustering/
- life-4031905 supplementary file S1/src/clustering/average_within_cohort.m
- life-4031905 supplementary file S1/src/clustering/one_effect_per_cohort.m
- life-4031905 supplementary file S1/src/meta/
- life-4031905 supplementary file S1/src/meta/leave_one_out.m
- life-4031905 supplementary file S1/src/meta/prediction_interval.m
- life-4031905 supplementary file S1/src/meta/re_meta_hksj.m
- life-4031905 supplementary file S1/src/plots/
- life-4031905 supplementary file S1/src/plots/baujat_plot.m
- life-4031905 supplementary file S1/src/plots/forest_plot.m
- life-4031905 supplementary file S1/src/plots/funnel_plot.m
- life-4031905 supplementary file S1/src/plots/visia_plot.m
- life-4031905 supplementary file S1/src/transforms/
- life-4031905 supplementary file S1/src/transforms/ci_to_se.m
- life-4031905 supplementary file S1/src/transforms/log_transform_ratio.m
- life-4031905 supplementary file S1/src/transforms/rescale_to_per10.m
- life-4031905 supplementaryS1-S3.pdf
