# Supplementary material for: Long-Term PM2.5 Exposure and Clinical Skin Aging: A Systematic Review and Meta-Analysis of Pigmentary and Wrinkle Outcomes
Source: Life (Basel). 2025 Dec 30;16(1):61. doi: 10.3390/life16010061 (PMC12843363; doi:10.3390/life16010061)
Supplement: Supplementary file 1 [file life-16-00061-s001.zip › life-4031905 supplementary file S1/data/exposure_contrasts.csv]

study_id	contrast_type	contrast_value
