# Supplementary material for: Long-Term PM2.5 Exposure and Clinical Skin Aging: A Systematic Review and Meta-Analysis of Pigmentary and Wrinkle Outcomes
Source: Life (Basel). 2025 Dec 30;16(1):61. doi: 10.3390/life16010061 (PMC12843363; doi:10.3390/life16010061)
Supplement: Supplementary file 1 [file life-16-00061-s001.zip › life-4031905 supplementary file S1/docs/mapping_to_manuscript_sections.txt]

Section 2.4: Effect size harmonization -> src/transforms/*
Section 2.4.2: Meta-analysis -> src/meta/*
Section 2.7 & 3.9: Sensitivity -> src/meta/leave_one_out.m, src/clustering/*
Figures -> src/plots/*
