# Supplementary material for: Long-Term PM2.5 Exposure and Clinical Skin Aging: A Systematic Review and Meta-Analysis of Pigmentary and Wrinkle Outcomes
Source: Life (Basel). 2025 Dec 30;16(1):61. doi: 10.3390/life16010061 (PMC12843363; doi:10.3390/life16010061)
Supplement: Supplementary file 1 [file life-16-00061-s001.zip › life-4031905 supplementary file S1/README_S4_MATLAB.txt]

MATLAB Reproducibility Scripts — Supplementary File S4

This package reproduces all effect-size transformations, random-effects meta-analyses,
sensitivity analyses, prediction intervals, and figures reported in the manuscript.

Entry point:
  Run 00_run_all.m in MATLAB R2023a.

See docs/mapping_to_manuscript_sections.txt for mapping to manuscript sections.
